# Supplementary material for: Reliability and validity of the center for epidemiologic studies-depression scale in screening for depression among HIV-infected and -uninfected pregnant women attending antenatal services in northern Uganda: a cross-sectional study
Source: BMC Psychiatry. 2014 Nov 22;14:303. doi: 10.1186/s12888-014-0303-y (PMC4260190; doi:10.1186/s12888-014-0303-y)
Supplement: Additional file 1: Table S1. — Sensitivity, specificity, and positive predictive values for probable major depression at various CES-D cutoff scores of HIV-infected and -uninfected pregnant women (n 123) attending antenatal care clinics in northern Uganda, October 2012–December 2012. [file 12888_2014_303_MOESM1_ESM.xlsx]

## Sheet: Sheet1
Supplemental table 1. Sensitivity, specificity, and positive predictive values for probable major depression at various CES-D cutoff scores (n=123)
CES-D CUTOFF SCORE	SENSITIVITY	SPECIFICITY	PPV
≥1	100	3.8	38.2
≥2	100	6.3	39.8
≥3	100	10.1	42.3
≥4	100	16.5	46.3
≥5	97.7	24.1	50.4
≥6	95.5	29.1	52.9
≥7	95.5	34.2	56.1
≥8	93.2	40.5	59.4
≥9	93.2	46.8	63.4
≥10	88.6	54.4	66.7
≥11	88.6	58.2	69.1
≥12	86.4	60.8	69.9
≥13	86.4	64.6	72.4
≥14	86.4	67.1	73.9
≥15	84.1	73.4	77.2
≥16	79.6	75.9	77.2
≥17	72.7	78.5	76.4
≥18	65.9	82.3	76.4
≥20	59.1	83.5	74.8
≥21	56.8	86.1	75.6
≥22	52.3	86.1	73.9
≥23	50	87.3	73.9
≥25	47.7	88.6	73.9
≥27	45.4	89.9	73.9
≥28	43.2	91.1	73.9
≥29	43.2	92.4	74.8
≥30	40.9	92.4	73.9
≥31	36.4	93.7	73.2
≥32	34.1	93.7	72.4
≥33	34.1	96.2	73.9
≥34	29.6	96.2	72.4
≥36	25	96.2	70.7
≥38	22.7	96.2	69.9
≥39	20.5	96	69.1
≥42	20.5	97.5	69.9
≥43	18.2	97.5	69.1
≥45	15.9	97.5	68.3
≥46	15.9	98.7	69.1
≥47	15.9	100	69.9
≥51	11.4	100	68.3
≥52	9.1	100	67.5
≥54	6.8	100	66.7
≥55	4.6	100	65.9
≥57	2.3	100	65
≥57	0	100	64.2
